# Supplementary material for: NK cell defects in X-linked pigmentary reticulate disorder
Source: JCI Insight. 2019 Nov 1;4(21):e125688. doi: 10.1172/jci.insight.125688 (PMC6948767; doi:10.1172/jci.insight.125688)
Supplement: Supplemental Data Set 1 [file jciinsight-4-125688-s080.xlsx]

## Sheet: Set #1 GEO_datasets
GDS1453	GDS2755	GDS4511	GDS5388	GDS4599	GDS4665	GDS5085	GDS5913	GDS4403	GDS4043	GDS756
619569	10611	3934	5827	55215	6590	79980	29028	427	22931	6204
5901	6637	7298	10197	4173	3576	10808	55215	3791	3015	101929087
1933	5223	4171	8743	3184	6385	9300	5984	23266	220832	65108
440	3838	6240	4670	374393	9052	26271	3070	153339	10598	6613
8894	3336	57570	7516	5591	7164	6617	1719	10159	2171	6612
6634	3304	51520	5557	79365	6461	23306	4173	55591	1964	6303
5464	3303	26227	5019	9156	100302263	6502	672	10221	64151	4637
5358	3151	4172	5422	47	10672	6240	54069	10190	84515	4501
1831	2547	3151	54982	29028	9792	85391	84319	9652	5707	3927
760	101929716	79022	1720	8761	6431	23165	10535	1434	1719	1350
100422872	100616459	10152	84900	6711	3992	60485	5985	1075	63967	11130
54541	56650	7083	51514	6319	1604	55239	84057	50862	7112	8883
2971	23022	220988	23310	1720	102465801	26207	4678	3673	3676	8428
51144	11130	55342	9837	1719	134147	5888	100529251	55814	64786	5111
6541	10874	10643	28976	2263	5721	7372	51192	55165	10438	1622
23019	10606	10151	27340	9631	1337	4522	55972	27065	9493	2653
9987	9768	10051	6778	23165	10135	9816	55706	472	5832	567
9353	9551	2119	145957	10592	100616393	9263	8317	51028	4436	54407
7334	7846	1029	90861	5422	286410	5985	5437	8883	7533	6134
4175	7529	10541	65123	8243	119504	1138	54443	9147	7019	5631
1207	6241	8833	6502	5933	57291	57122	8318	5573	5422	4725
54407	5725	672	5591	10714	8915	55759	79807	4067	3156	102465472
23367	5445	81624	4436	11169	5814	27340	6240	55863	672	10657
6319	4942	64946	4173	7514	4582	10885	675	9669	9669	10200
158	3184	64167	727936	55107	3475	9844	26289	5707	8520	9123
100113381	2950	29028	124976	55809	1288	5496	25914	4628	2181	5214
26354	1371	7045	57674	55159	101928195	10575	9156	84230	10592	1948
3609	983	113130	10514	23421	100996643	9688	5422	55704	2956	10975
8833	286527	89891	5955	10036	30836	2177	55166	54516	1017	6634
6502	55872	9645	3627	26037	25902	55789	23421	51347	729533	5713
4609	11013	7468	28982	835	10492	51377	84250	11103	728833	5358
3638	10155	5985	2967	100996333	7341	8602	641	4677	653820	64359
23107	6431	4723	100133121	166647	4599	5932	84314	151246	7443	54458
4741	5928	1968	100132948	23344	2617	2187	5982	11342	6566	26517
445	5695	93594	54606	5885	1847	1660	79682	6745	2739	26010
26135	5437	11004	29095	4651	994	113251	55732	80351	1111	22818
8091	2653	149951	4686	4591	286495	55110	11168	55646	147841	9559
102465454	1175	22929	1794	57646	79180	23279	4175	49854	81892	8565
5836	991	5827	307	57089	55847	8882	11169	23595	29968	5095
4141	891	102659353	219	9735	7267	6428	10721	7411	5873	3065
1660	51203	140707	285636	4436	7078	57510	9252	162681	23588	54939
1488	23204	64429	159090	131566	6748	56902	8479	58527	10606	10428
55127	10951	3070	10189	2059	5696	54517	580	11201	9833	6117
6907	6934	580	1434	5738	5204	53918	55010	10299	8243	5691
10273	6421	728689	1017	894	4259	25926	5983	51575	3324	1892
9577	4173	9557	653333	145508	102465536	7156	9358	6451	86	1163
9521	79077	8663	373156	63979	11343	3672	3925	83940	79075	896
4724	10051	1111	85002	5236	6541	3324	2013	56889	11169	51809
2348	9837	84320	10250	4790	6122	81037	100289092	23505	6574	23451
81539	7411	84188	85476	3624	5859	80777	116496	9134	5954	8031
23657	4085	81930	80145	348654	3983	55732	54962	7037	100533483	231
23013	55771	9501	54960	253714	214	25902	220134	4528	93081	26528
9444	9793	3659	25941	10184	440926	9194	8208	81790	84135	79009
5422	8836	1434	5424	334	201562	5327	5825	55900	9236	57175
79080	6451	12	1606	79915	55796	253714	10592	54148	3190	54386
4134	1033	83742	730394	10733	23225	195828	6877	9321	84930	5198
2734	332	8914	728340	9862	9522	114804	5424	8195	51465	100133941
29902	83461	7324	653238	7529	8667	83732	4171	4781	10857	728855
5827	81610	5994	85444	100131211	6711	9262	79441	4087	5140	57234
8801	79075	79019	79718	9557	6478	8727	55151	3416	3836	55720
23214	10419	23555	8604	7465	4087	2618	2542	253461	1981	6938
1284	9120	23019	2966	642846	3021	1729	1434	221302	1654	6449
9882	7756	5510	100133315	440081	3020	79075	1111	25820	284098	4720
8891	7298	375444	64925	9675	1808	57478	79022	7594	144811	3611
5281	7153	83695	56829	8540	637	55034	26255	285672	51714	25994
55711	5036	54585	55199	6646	546	23642	79733	246126	23160	22823
23301	4176	29957	51102	1663	203547	9301	64946	90411	100132417	3170
10644	811	7529	10980	50810	93380	5422	2628	55632	134430	1727
10498	84316	5426	5937	84131	55556	1678	145508	10910	3832	57122
5530	81926	5422	2630	4771	24145	9140	258010	9738	2210	56681
2534	64087	261729	393	675	23224	8458	255403	51199	2209	23560
28998	54512	11100	100129405	84197	10768	6877	93081	23080	439965	1466
9650	51373	8323	90624	56852	10114	2820	57697	10988	414241	902
7163	27346	641	79134	27340	9175	79707	646576	9851	166378	57214
8573	23107	132	55154	157570	8942	51603	10556	55835	137196	7389
7322	6150	51637	23788	57568	3423	23594	5981	55746	54537	3936
56915	54843	5529	23511	27122	2745	10625	10465	54878	79084	6745
28960	84823	2870	9459	5585	100093630	4234	1854	11193	10885	4041
5796	6790	55757	5426	580	677809	23244	254013	79009	6491	1894
4192	2271	10217	203260	2177	85463	9675	157574	55699	4998	220988
55660	699	9075	84904	25902	84263	5277	80034	5529	1763	10151
23590	90417	7317	54908	10635	51596	4277	101927027	51134	84899	3725
10274	64928	2177	28988	9962	25996	100286979	4292	25862	83461	1114
9637	55233	56938	23164	51444	22980	285074	118980	6304	5718	65003
1491	54849	23466	10741	7020	6500	91851	493856	5257	259266	10269
81614	26121	10741	9146	2137	6472	64682	120892	2058	50484	10072
51809	200734	675	8458	109	5578	27085	384	56254	23306	1266
23406	79682	55227	202243	90379	5422	10772	9699	51315	7353	1153
64754	55723	25886	149175	85444	5048	8502	101929289	6940	6575	23300
7074	51170	8766	84131	84959	4205	7410	146057	6634	3148	10253
55622	11339	55276	9631	8569	1294	2730	9631	5872	55326	4430
51466	7398	23435	9447	150465	205	80010	84249	100616113	28957	2119
8540	1108	10592	5261	84561	92400	55052	81831	84450	10772	847
56945	259266	2625	79902	83990	9791	26821	29969	60488	8653	102157402
1793	94081	10657	55619	57466	7009	10813	29090	27250	7163	27301
11231	83540	10128	5211	10525	2273	8438	9781	5422	79172	3364
9736	23625	1763	2175	6480	100996792	4292	8195	339500	23165	573
4848	5935	132320	594	1122	79573	100526837	5270	139322	10849	27324
8502	4288	55732	100506730	728577	54509	114880	9768	55668	10569	23127
92140	151246	55388	79915	643827	51255	84296	9262	29761	10440	5422
56987	113130	55320	79026	79937	51141	26808	65057	29081	9252	80135
4052	80777	51691	51377	64087	7818	23143	4850	10944	7531	57820
3836	51668	23283	26168	6839	6281	22897	84328	3981	4534	51433
100527950	10946	9653	8193	586	5725	9521	5873	55293	79572	11211
51594	55388	7203	285074	114884	5606	7803	28986	8546	51495	9632
26292	54478	7155	284098	81624	2588	51133	9879	6426	5277	7168
10240	25788	3146	80010	9711	1839	28512	3015	9786	29994	4292
23043	23064	79035	64682	79888	293	8669	132	79699	7702	80777
5257	3028	27067	60526	80206	293	39	29923	64901	6636	11060
5090	79801	100526842	51657	10721	55168	79000	10613	55728	3035	1029
25814	55789	100124516	6904	3455	26517	54927	60490	51389	262	54901
2762	26271	497661	5985	55329	22948	4863	9662	23234	10714	7013
1875	8905	26791	80775	25914	8714	162681	25927	8649	3838	10920
10301	51734	26790	64901	48	5682	80071	4522	2098	3189	3988
23254	9699	11022	57130	219790	4704	9656	65062	342926	5321	1646
50486	3833	6139	23093	63967	4257	8914	29074	6566	79959	2059
6713	54802	55850	9134	84168	3251	4218	60558	144402	1499	78996
8767	79866	23250	5933	7840	387522	55270	10922	634	54431	64708
6304	29937	8463	957	5608	387521	29088	55744	7571	10771	29775
4145	6772	1063	407975	8994	84950	10713	101927813	987	25942	8613
23331	5422	54939	407048	8492	54516	86	27334	399818	10615	9403
57178	1503	4998	406982	55764	51752	664701	10762	27148	10217	3046
3099	4751	3094	406980	55732	51642	51678	57134	57223	9929	79096
54901	8995	201725	406979	27161	10983	2176	55520	55860	135293	26509
5756	5796	9147	406953	57697	9045	388507	51642	10605	10213	79053
23213	5424	9031	406952	51232	7528	219790	27442	55471	1112	56672
11033	80148	5481	118980	8828	7336	159371	9675	4494	84172	55178
64901	30	2954	51706	100533184	7335	58478	79979	1024	51003	51170
1730	2593	51060	26793	94015	6222	9373	6634	515	285847	23179
11328	7027	441094	10528	84986	4811	2182	147004	53938	26061	23077
23635	1022	79968	5431	79940	3837	55319	56938	25996	3628	23014
1282	119559	8192	5189	55345	101930115	51379	286	6873	2289	9414
5771	56943	6597	93979	26769	100616459	84928	10776	2241	79000	5567
5607	126282	1605	91433	124245	100505633	84294	1660	339483	64897	182
10090	90933	56288	79672	57645	730094	60491	10236	10627	7174	347902
894	8880	23070	79084	9656	146177	54471	26263	100507321	347240	5019
7518	4913	81691	57508	3084	112942	55345	60680	153733	80746	23081
55638	7798	5879	675	9785	23657	25886	54499	57650	23052	9497
4306	7072	5250	53373	85235	23231	79728	7975	10390	9768	51741
55777	5203	51506	23649	57493	1956	79596	28976	10057	7468	8131
23284	10486	10198	11022	23175	1892	25914	10562	4291	653720	5965
6509	284273	89846	23339	220042	55379	10252	1602	80856	653125	3796
119	51755	27246	25929	2037	10923	9875	5165	55796	653075	93081
26747	148223	5245	22978	283373	7453	7468	155066	56648	653073	55341
4750	56731	51741	6837	65062	3550	169714	84717	8939	283796	6464
30849	144097	117177	149934	51460	2932	79836	117245	989	23076	2114
80206	126298	112936	134145	23108	1460	55326	55106	54205	11073	27246
54552	25912	84902	9611	64852	100533955	6832	23587	1820	2730	6451
1287	860	26020	84263	10333	652966	5806	101929356	80781	8078	8318
5099	2934	2618	7372	4356	652965	347240	26225	23301	5599	10550
7423	27	1353	156	162681	286451	79807	9534	64801	406934	10121
5789	57539	379025	23509	9734	26781	27043	79873	23033	55127	140890
54453	23576	123283	442421	7329	10400	6891	10081	5660	54107	93664
5892	8776	25979	79989	8379	6777	22850	285638	2869	5700	84656
7068	441024	8470	25788	146857	1973	1967	80864	7178	114907	23157
114044	5778	55345	22976	56992	1783	92610	9374	80205	219293	22903
538	100874074	5530	1836	55010	332	9533	50859	51091	83858	102
29081	5293	3795	143	7701	10106	79959	5653	5337	55210	3757
23287	55668	160518	127018	90956	8871	64866	375759	165055	56975	79866
8944	58504	152002	50488	25788	8727	1871	93643	91687	619190	100527960
6331	494150	84131	1145	221806	8724	83956	7593	6632	143888	7268
6189	9194	404266	92335	79602	2013	7419	148756	5049	2224	5427
7507	4651	57697	55909	55295	10190	121601	11247	64100	79022	65117
7410	2524	57209	2595	27293	5165	23195	2103	7692	4507	79415
22871	167359	27030	2218	9466	100131205	10623	100861540	619565	54914	23530
57591	253959	9364	2178	9415	619499	9908	30844	6181	53947	5616
23230	29881	7067	825	55454	257019	6258	406948	64421	8498	5613
4208	101928937	10425	56890	116937	54502	10055	8847	79710	23195	23070
112950	5467	7525	9824	11151	26771	54762	5506	64772	51287	8898
4897	339894	29066	257160	100526837	10892	201595	29933	1021	10114	22858
11178	23264	643837	4817	9521	8795	10549	254312	59343	4089	10579
6573	162681	116254	54888		6780	5781		100505549	6652	4900
348249	85477	84622	22852		6144	57532		64718	3516	1031
6358	440253	10475	317781		5049	23108		64137	23520	5359
26115	339005	646762	29062		738	3326		102723694	5496	79887
440712	203076	388403	81887		6396	161436		2177	169714	6596
54852	64241	6227	26147		6136	619499		152756	118813	7748
3077	2302	91608	471		6015	114826		57575	11116	1854
9589	9510	10174	114826		4097	57486		84501	151188	64785
2649	55808	50840	79135		4048	23276		123355	286128	23609
56143	11163	100133311	3839		378	4942		285025	119369	80011
5578	1261	6152	1665		100128731	9989		136288	222826	2571
2562	55117	6777	283489		79836	5116			5639	9070
390892		199964	55809		79155	3703			406990	858
4336		9495	6787		25978	204010				80114
3082		57692	91368		57493	84991				55086
59340		285367	10939		55601	25921				9016
55636		285753	2618		9702	30000				837
56172		1745	84498		171017	7417				55837
9457		57547	9712		55905	100170841				3709
4760		130916	55132		11222	8932				1601
4253		2746	5584		5468	148479				25816
26184		56886	84314		5091					23023
5552		84747	10885		55705					9653
		5296	5860		22929					6935
		100101117	9953		5252					9134
		60439	5498		178					55634
		388	51596		135228					9857
			64601		57446					50617
			5786		93986					28442
			574040		2786					28396
			9221		377677					3507
			1108		23474					3500
			83752		4641					3493
					9232
					9448
					64601
					5604
					8013
					57223
					101927275
					27166
					51696
					51300
					8534
					56112

## Sheet: Set #2 consistent_coexpression
count	tax_id	Org_name	GeneID	CurrentID	Status	Symbol	Aliases	description	other_designations	map_location	chromosome	genomic_nucleotide_accession.version	start_position_on_the_genomic_accession	end_position_on_the_genomic_accession	orientation	exon_count	OMIM
4	9606	Homo sapiens	675	0	live	BRCA2	BRCC2, BROVCA2, FACD, FAD, FAD1, FANCD, FANCD1, GLM3, PNCA2, XRCC11	BRCA2, DNA repair associated	breast cancer type 2 susceptibility protein|BRCA1/BRCA2-containing complex, subunit 2|Fanconi anemia group D1 protein|breast and ovarian cancer susceptibility gene, early onset|breast and ovarian cancer susceptibility protein 2|breast cancer 2 tumor suppressor|breast cancer 2, early onset|mutant BRCA2|truncated breast cancer 2	13q13.1	13	NC_000013.11	32315480	32399672	plus	27	600185
4	9606	Homo sapiens	1434	0	live	CSE1L	CAS, CSE1, XPO2	chromosome segregation 1 like	exportin-2|CSE1 chromosome segregation 1-like|cellular apoptosis susceptibility protein|chromosome segregation 1-like protein|exp2|importin-alpha re-exporter	20q13.13	20	NC_000020.11	49046246	49096960	plus	25	601342
4	9606	Homo sapiens	2177	0	live	FANCD2	FA-D2, FA4, FACD, FAD, FAD2, FANCD	Fanconi anemia complementation group D2	Fanconi anemia group D2 protein	3p25.3	3	NC_000003.12	10026387	10101937	plus	44	613984
4	9606	Homo sapiens	4173	0	live	MCM4	CDC21, CDC54, IMD54, NKCD, NKGCD, P1-CDC21, hCdc21	minichromosome maintenance complex component 4	DNA replication licensing factor MCM4|CDC21 homolog|homolog of S. pombe cell devision cycle 21|minichromosome maintenance deficient 4	8q11.21	8	NC_000008.11	47960203	47978160	plus	16	602638
4	9606	Homo sapiens	5985	0	live	RFC5	RFC36	replication factor C subunit 5	replication factor C subunit 5|A1 36 kDa subunit|RF-C 36 kDa subunit|RFC, 36.5 kD subunit|replication factor C (activator 1) 5, 36.5kDa|replication factor C, 36-kDa subunit	12q24.23	12	NC_000012.12	118016661	118033564	plus	14	600407
4	9606	Homo sapiens	6634	0	live	SNRPD3	SMD3, Sm-D3	small nuclear ribonucleoprotein D3 polypeptide	small nuclear ribonucleoprotein Sm D3|small nuclear ribonucleoprotein D3 polypeptide 18kDa|snRNP core protein D3	22q11.23	22	NC_000022.11	24555650	24574964	plus	4	601062
4	9606	Homo sapiens	10592	0	live	SMC2	CAP-E, CAPE, SMC-2L1, SMC2	structural maintenance of chromosomes 2	structural maintenance of chromosomes protein 2|SMC protein 2|SMC2 (structural maintenance of chromosomes 2, yeast)-like 1|XCAP-E homolog|chromosome-associated protein E|structural maintenance of chromosomes (SMC) family member, chromosome-associated protein E	9q31.1	9	NC_000009.12	104093760	104141419	plus	29	605576
4	9606	Homo sapiens	55732	0	live	C1orf112		chromosome 1 open reading frame 112	uncharacterized protein C1orf112	1q24.2	1	NC_000001.11	169794730	169854080	plus	29
4	9606	Homo sapiens	162681	0	live	C18orf54	LAS2	chromosome 18 open reading frame 54	lung adenoma susceptibility protein 2	18q21.2	18	NC_000018.10	54357914	54382035	plus	9	613258
3	9606	Homo sapiens	580	0	live	BARD1		BRCA1 associated RING domain 1	BRCA1-associated RING domain protein 1|BRCA1-associated RING domain gene 1|RING-type E3 ubiquitin transferase BARD1	2q35	2	NC_000002.12	214725645	214809711	minus	13	601593
3	9606	Homo sapiens	672	0	live	BRCA1	BRCAI, BRCC1, BROVCA1, FANCS, IRIS, PNCA4, PPP1R53, PSCP, RNF53	BRCA1, DNA repair associated	breast cancer type 1 susceptibility protein|BRCA1/BRCA2-containing complex, subunit 1|Fanconi anemia, complementation group S|RING finger protein 53|breast and ovarian cancer susceptibility protein 1|breast cancer 1, early onset|early onset breast cancer 1|protein phosphatase 1, regulatory subunit 53	17q21.31	17	NC_000017.11	43044295	43125483	minus	24	113705
3	9606	Homo sapiens	1111	0	live	CHEK1	CHK1	checkpoint kinase 1	serine/threonine-protein kinase Chk1|CHK1 checkpoint homolog|Checkpoint, S. pombe, homolog of, 1|Chk1-S|cell cycle checkpoint kinase	11q24.2	11	NC_000011.10	125624910	125676256	plus	16	603078
3	9606	Homo sapiens	1660	0	live	DHX9	DDX9, LKP, NDH2, NDHII, RHA	DExH-box helicase 9	ATP-dependent RNA helicase A|DEAD/H (Asp-Glu-Ala-Asp/His) box polypeptide 9|DEAH (Asp-Glu-Ala-His) box helicase 9|DEAH (Asp-Glu-Ala-His) box polypeptide 9|DEAH box protein 9|DEAH-box helicase 9|RNA helicase A|leukophysin|nuclear DNA helicase II	1q25.3	1	NC_000001.11	182839304	182887982	plus	29	603115
3	9606	Homo sapiens	1719	0	live	DHFR	DHFRP1, DYR	dihydrofolate reductase	dihydrofolate reductase	5q14.1	5	NC_000005.10	80626226	80654981	minus	6	126060
3	9606	Homo sapiens	2618	0	live	GART	AIRS, GARSF, PAIS, PGFT, PRGS, GART	phosphoribosylglycinamide formyltransferase, phosphoribosylglycinamide synthetase, phosphoribosylaminoimidazole synthetase	trifunctional purine biosynthetic protein adenosine-3|GAR transformylase|GARS-AIRS-GART|glycinamide ribonucleotide formyltransferase|glycinamide ribonucleotide synthetase-aminoimidazole ribonucleotide synthetase-glycinamide ribonucleotide transformylase	21q22.11	21	NC_000021.9	33503931	33542892	minus	23	138440
3	9606	Homo sapiens	4292	0	live	MLH1	COCA2, FCC2, HNPCC, HNPCC2, hMLH1	mutL homolog 1	DNA mismatch repair protein Mlh1|mutL homolog 1, colon cancer, nonpolyposis type 2	3p22.2	3	NC_000003.12	36993350	37050846	plus	21	120436
3	9606	Homo sapiens	4436	0	live	MSH2	COCA1, FCC1, HNPCC, HNPCC1, LCFS2	mutS homolog 2	DNA mismatch repair protein Msh2|hMSH2|mutS homolog 2, colon cancer, nonpolyposis type 1	2p21-p16.3	2	NC_000002.12	47403067	47634501	plus	21	609309
3	9606	Homo sapiens	5424	0	live	POLD1	CDC2, CRCS10, MDPL, POLD	DNA polymerase delta 1, catalytic subunit	DNA polymerase delta catalytic subunit|CDC2 homolog|DNA polymerase subunit delta p125|polymerase (DNA directed), delta 1, catalytic subunit 125kDa|polymerase (DNA) delta 1, catalytic subunit	19q13.33	19	NC_000019.10	50384291	50418018	plus	30	174761
3	9606	Homo sapiens	5827	0	live	PXMP2	PMP22	peroxisomal membrane protein 2	peroxisomal membrane protein 2|22 kDa peroxisomal membrane protein|peroxisomal membrane protein 2, 22kDa	12q24.33	12	NC_000012.12	132687606	132704991	plus	5	617399
3	9606	Homo sapiens	6240	0	live	RRM1	R1, RIR1, RR1	ribonucleotide reductase catalytic subunit M1	ribonucleoside-diphosphate reductase large subunit|ribonucleoside-diphosphate reductase subunit M1|ribonucleotide reductase M1 polypeptide|ribonucleotide reductase, R1 subunit	11p15.4	11	NC_000011.10	4094685	4138925	plus	20	180410
3	9606	Homo sapiens	6451	0	live	SH3BGRL	HEL-S-115, SH3BGR	SH3 domain binding glutamate rich protein like	SH3 domain-binding glutamic acid-rich-like protein|SH3 domain binding glutamic acid-rich protein like|SH3-binding domain glutamic acid-rich protein like|epididymis secretory protein Li 115	Xq21.1	X	NC_000023.11	81201804	81298547	plus	7	300190
3	9606	Homo sapiens	6502	0	live	SKP2	FBL1, FBXL1, FLB1, p45	S-phase kinase associated protein 2	S-phase kinase-associated protein 2|CDK2/cyclin A-associated protein p45|F-box/LRR-repeat protein 1|S-phase kinase-associated protein 2, E3 ubiquitin protein ligase|p45skp2	5p13.2	5	NC_000005.10	36152043	36184041	plus	11	601436
3	9606	Homo sapiens	7468	0	live	NSD2	KMT3F, KMT3G, MMSET, REIIBP, TRX5, WHS, WHSC1	nuclear receptor binding SET domain protein 2	histone-lysine N-methyltransferase NSD2|IL5 promoter REII region-binding protein|Wolf-Hirschhorn syndrome candidate 1|multiple myeloma SET domain containing protein type III|nuclear SET domain-containing protein 2|probable histone-lysine N-methyltransferase NSD2|trithorax/ash1-related protein 5	4p16.3	4	NC_000004.12	1871396	1982207	plus	29	602952
3	9606	Homo sapiens	7529	0	live	YWHAB	GW128, HEL-S-1, HS1, KCIP-1, YWHAA	tyrosine 3-monooxygenase/tryptophan 5-monooxygenase activation protein beta	14-3-3 protein beta/alpha|14-3-3 alpha|brain protein 14-3-3, beta isoform|epididymis secretory protein Li 1|protein 1054|protein kinase C inhibitor protein-1|tyrosine 3-monooxygenase/tryptophan 5-monooxygenase activation protein, alpha polypeptide|tyrosine 3-monooxygenase/tryptophan 5-monooxygenase activation protein, beta polypeptide	20q13.12	20	NC_000020.11	44885599	44908532	plus	8	601289
3	9606	Homo sapiens	9134	0	live	CCNE2	CYCE2	cyclin E2	G1/S-specific cyclin-E2	8q22.1	8	NC_000008.11	94880224	94896671	minus	15	603775
3	9606	Homo sapiens	9521	0	live	EEF1E1	AIMP3, P18	eukaryotic translation elongation factor 1 epsilon 1	eukaryotic translation elongation factor 1 epsilon-1|ARS-interacting multifunctional protein 3|aminoacyl tRNA synthetase complex-interacting multifunctional protein 3|multisynthase complex auxiliary component p18|p18 component of aminoacyl-tRNA synthetase complex	6p24.3	6	NC_000006.12	8073360	8102595	minus	5	609206
3	9606	Homo sapiens	9631	0	live	NUP155	ATFB15, N155	nucleoporin 155	nuclear pore complex protein Nup155|155 kDa nucleoporin|nucleoporin 155kD|nucleoporin 155kDa	5p13.2	5	NC_000005.10	37291633	37371126	minus	36	606694
3	9606	Homo sapiens	9675	0	live	TTI1	KIAA0406, smg-10	TELO2 interacting protein 1	TELO2-interacting protein 1 homolog|TEL2-interacting protein 1 homolog|Tel two interacting protein 1|smg-10 homolog, nonsense mediated mRNA decay factor	20q11.23	20	NC_000020.11	37983007	38033468	minus	10	614425
3	9606	Homo sapiens	9768	0	live	PCLAF	KIAA0101, L5, NS5ATP9, OEATC, OEATC-1, OEATC1, PAF, PAF15, p15(PAF), p15/PAF, p15PAF	PCNA clamp associated factor	PCNA-associated factor|HCV NS5A-transactivated protein 9|PCNA-associated factor of 15 kDa|hepatitis C virus NS5A-transactivated protein 9|overexpressed in anaplastic thyroid carcinoma 1	15q22.31	15	NC_000015.10	64364994	64387687	minus	5	610696
3	9606	Homo sapiens	10885	0	live	WDR3	DIP2, UTP12	WD repeat domain 3	WD repeat-containing protein 3|dJ776P7.2 (WD repeat domain 3)	1p12	1	NC_000001.11	117929749	117960426	plus	27	604737
3	9606	Homo sapiens	11169	0	live	WDHD1	AND-1, AND1, CHTF4, CTF4	WD repeat and HMG-box DNA binding protein 1	WD repeat and HMG-box DNA-binding protein 1|Acidic nucleoplasmic DNA-binding protein 1|CTF4, chromosome transmission fidelity factor 4 homolog	14q22.2-q22.3	14	NC_000014.9	54938938	55027106	minus	26	608126
3	9606	Homo sapiens	23165	0	live	NUP205	C7orf14, NPHS13	nucleoporin 205	nuclear pore complex protein Nup205|205 kDa nucleoporin|nucleoporin Nup205	7q33	7	NC_000007.14	135557914	135648753	plus	43	614352
3	9606	Homo sapiens	25788	0	live	RAD54B	RDH54	RAD54 homolog B	DNA repair and recombination protein RAD54B	8q22.1	8	NC_000008.11	94371960	94475115	minus	17	604289
3	9606	Homo sapiens	25902	0	live	MTHFD1L	FTHFSDC1, MTC1THFS, dJ292B18.2	methylenetetrahydrofolate dehydrogenase (NADP+ dependent) 1 like	monofunctional C1-tetrahydrofolate synthase, mitochondrial|10-formyl-THF synthetase|formyltetrahydrofolate synthetase domain containing 1	6q25.1	6	NC_000006.12	150865679	151101887	plus	42	611427
3	9606	Homo sapiens	25914	0	live	RTTN	MSSP	rotatin	rotatin	18q22.2	18	NC_000018.10	70003804	70205726	minus	55	610436
3	9606	Homo sapiens	27340	0	live	UTP20	1A6/DRIM, DRIM	UTP20, small subunit processome component	small subunit processome component 20 homolog|NNP73|UTP20 small subunit (SSU) processome component|UTP20, small subunit (SSU) processome component, homolog|down regulated in metastasis|down-regulated in metastasis protein|novel nucleolar protein 73	12q23.2	12	NC_000012.12	101280127	101386619	plus	62	612822
3	9606	Homo sapiens	29028	0	live	ATAD2	ANCCA, CT137, PRO2000	ATPase family, AAA domain containing 2	ATPase family AAA domain-containing protein 2|AAA nuclear coregulator cancer-associated protein	8q24.13	8	NC_000008.11	123319850	123396465	minus	28	611941
3	9606	Homo sapiens	55345	0	live	ZGRF1	C4orf21	zinc finger GRF-type containing 1	protein ZGRF1|GRF-type zinc finger domain-containing protein 1	4q25	4	NC_000004.12	112539333	112636995	minus	31
3	9606	Homo sapiens	57697	0	live	FANCM	FAAP250, KIAA1596	Fanconi anemia complementation group M	Fanconi anemia group M protein|ATP-dependent RNA helicase FANCM|fanconi anemia-associated polypeptide of 250 kDa|protein Hef ortholog	14q21.2	14	NC_000014.9	45135939	45200890	plus	25	609644
3	9606	Homo sapiens	64901	0	live	RANBP17		RAN binding protein 17	ran-binding protein 17	5q35.1	5	NC_000005.10	170861882	171300015	plus	37	606141
3	9606	Homo sapiens	79022	0	live	TMEM106C		transmembrane protein 106C	transmembrane protein 106C|endoplasmic reticulum membrane protein overexpressed in cancer	12q13.11	12	NC_000012.12	47963547	47968878	plus	9
3	9606	Homo sapiens	79075	0	live	DSCC1	DCC1	DNA replication and sister chromatid cohesion 1	sister chromatid cohesion protein DCC1|defective in sister chromatid cohesion 1 homolog|defective in sister chromatid cohesion protein 1 homolog	8q24.12	8	NC_000008.11	119833941	119855930	minus	9	613203
3	9606	Homo sapiens	80777	0	live	CYB5B	CYB5-M, CYPB5M, OMB5	cytochrome b5 type B	cytochrome b5 type B|cytochrome b5 outer mitochondrial membrane isoform|cytochrome b5 type B (outer mitochondrial membrane)|outer mitochondrial membrane cytochrome b5|type 2 cyt-b5	16q22.1	16	NC_000016.10	69424595	69466264	plus	5	611964
3	9606	Homo sapiens	84131	0	live	CEP78	C9orf81, CRDHL, IP63	centrosomal protein 78	centrosomal protein of 78 kDa|centrosomal protein 78kDa	9q21.2	9	NC_000009.12	78236062	78278437	plus	17	617110
3	9606	Homo sapiens	93081	0	live	TEX30	C13orf27	testis expressed 30	testis-expressed protein 30|testis-expressed sequence 30 protein	13q33.1	13	NC_000013.11	102765888	102773821	minus	8

## Sheet: Set #3 CoEX_Top200
	Gene	Function	Entrez Gene ID	Supportability	Hsa MR for POLA1	Hsa2 MR for POLA1	Hsa3 MR for POLA1	Mcc MR for POLA1	Mmu MR for Pola1	Mmu2 MR for Pola1	Rno MR for Pola1	Cfa MR for POLA1	Gga MR for POLA1	Dre MR for pola1	Dme2 MR for DNApol-alpha180	Cel MR for Y47D3A.29	Sce MR for POL1	Spo MR for pol1
0	POLA1	polymerase (DNA directed), alpha 1, catalytic subunit	5422	3	0	0	0	0	0	0	0	0	0	0	0	0	0	0
1	SMC1A	structural maintenance of chromosomes 1A	8243	3	2.8	4.4	11.5	19	195.1	119	267.6	104.8	8020.3	704.5	277	154.7	7.2	86.3
2	MCM3	minichromosome maintenance complex component 3	4172	3	4.8	20.5	38.5	25.5	395.8	47.8	57.2	45.4	1593.3	183.3	29		570.4	366.2
3	RBBP7	retinoblastoma binding protein 7	5931	3	10.1	38.3	197.3	1925.4	105.5	189.9	231.4	2609.9	3576.6	279.8
4	MTHFD1	methylenetetrahydrofolate dehydrogenase (NADP+ dependent) 1, methenyltetrahydrofolate cyclohydrolase, formyltetrahydrofolate synthetase	4522	3	13.3	79.7	281.8	100.4	313.9	355.4	478.6	469.4	336.8	1650.5	10794.3	8819.2	2027.2	356.4
5	GINS1	GINS complex subunit 1 (Psf1 homolog)	9837	3	17.2	117.7	196.5	533.7	40.1	175.8	34.9	228.1	4250.8	243.9	996.7	2931.1
6	TIMELESS	timeless circadian clock	8914	3	17.8	81.7	185.6	468.4	125.6	173.1	56.3	146.2			10.6
7	DUT	deoxyuridine triphosphatase	1854	3	23.7	291.2	2708.2		66.5	243.9	105.2	620.2	1334.9	52.9	130	876.8
8	SMC2	structural maintenance of chromosomes 2	10592	3	24.3	24.3	17.4	65.1	22.2	25.7	46.7	95.9	2032	25.4	24.3		303.7	218.3
9	PRPS2	phosphoribosyl pyrophosphate synthetase 2	5634	3	25.4	94.5	234.6		292	3006.6	181.5	1383.1	8765			2911.2	767.7
10	LAS1L	LAS1-like (S. cerevisiae)	81887	3	29.3	60.6	1282.5	1098	2842.2	585.3	2014.9	587.9	207.7	606.4
11	RFC5	replication factor C (activator 1) 5, 36.5kDa	5985	3	29.9	59.7	150	164.9	52.3	249.2	154.7	161		108.8	172.3		146.3	1626.3
12	UNG	uracil-DNA glycosylase	7374	3	30.3	238.1	478	14.5	89	176.6	452.5	374.9	421.1	44		330	154.5	953.6
13	FANCI	Fanconi anemia, complementation group I	55215	3	31.9	22.3	45.4	231.8	247.5	183.5			1017		90.3
14	MSH2	mutS homolog 2	4436	3	32.2	7.8	96.3		134.3	142.4	32.1	304.8	975.2	12.7	488.4		14.1	2068.3
15	MCM4	minichromosome maintenance complex component 4	4173	3	32.6	80.5	58.5	77.9	32	45.2	8	129		6	12	43.6	219.3	132
16	CTPS2	CTP synthase 2	56474	3	34.2	27.2	349.2		9168.5	3044	2096.2	6631.6	6498.7				748.5	1692.3
17	MCM2	minichromosome maintenance complex component 2	4171	3	34.5	174.7	172.9	23.2	71	80.5	11.1	29	1583.7	11.6	6.3	32.5	78.4	445.1
18	MCM6	minichromosome maintenance complex component 6	4175	3	35.1	23.4	124.4		79.4	69.2	28.1	399.4	660	1701.8	17.3
19	NDC1	NDC1 transmembrane nucleoporin	55706	3	35.7	65.6	126.2		195.7	168.5			1121.9	320.2	556.9
20	RFC3	replication factor C (activator 1) 3, 38kDa	5983	3	38	23.5	85.9	14880.5	137.9	173.9	90.8	209.9	1840.3	62.2	264.1	1043.4	90.5	857.4
21	BRCA1	breast cancer 1, early onset	672	3	38.9		28.3	1735.7	68.6	87.2	555.4	207.8	910.2
22	RNASEH2A	ribonuclease H2, subunit A	10535	3	41.3	293.4	662.5	204	454.4	3898.7	1242.7			30.3	104.9	2682.4	19.8	2824.2
23	PRIM1	primase, DNA, polypeptide 1 (49kDa)	5557	3	41.8	35.2	144.2		29.1	34.8		197	1469.4	26.2	494.7	319.1 3008.9	242.9	447.2
24	DHFR	dihydrofolate reductase	1719	3	42.7		171.1		52.6	49.5	749.6	559.8	1924.8	113.2	2468.1	5520.8	576	1810.8
25	PDHA1	pyruvate dehydrogenase (lipoamide) alpha 1	5160	3	43.5	209.7	2327.4		7788.5	2477.6	2973.9	874.8	4534.1	8563.6			2639.8	1166.4
26	GINS2	GINS complex subunit 2 (Psf2 homolog)	51659	3	44.6	273.6	133.6	78.8	114.8	401.7		134.4		46.8	2395.7	2749.9	2070.7	4368.6
27	NCAPG2	non-SMC condensin II complex, subunit G2	54892	3	45.8	30.2	85.7	478.7	25	36.5	76.8	269.2
28	MCM8	minichromosome maintenance complex component 8	84515	3	47.3	17.8	80.1	285	83.7	161.2	81.4	1629.9	5535
29	PARN	poly(A)-specific ribonuclease	5073	3	48.7	250.8	209.5	482.5	3063.2	1218.3	166.8	1246.3	2028			1536.2		1885.5
30	HELLS	helicase, lymphoid-specific	3070	3	49.1	8.9	109.9	78	7.4	18.8		293.5					71.9
31	RAD51C	RAD51 paralog C	5889	3	49.8	417.4	875.7	1022	275.2	345.4	162.1	482.2	1926.5	336.2
32	RFC4	replication factor C (activator 1) 4, 37kDa	5984	3	54.5	123.1	359.9		60	283.8	100.9	297.7	1594.9	47.7	212.3		2287.8	714.2
33	PFAS	phosphoribosylformylglycinamidine synthase	5198	3	54.5	502.4	1080	185.1	87.4	1205	43.9	396.7			3388.1	13725.1
34	PRKDC	protein kinase, DNA-activated, catalytic polypeptide	5591	3	55.1	12.2	69.9	387	518	337.1	92.8	1360.8	716.9	81.3
35	CENPJ	centromere protein J	55835	3	56.3	65	158.8	845.8	407.9	731.7	512.7	319.1	1911	146.5
36	KIF11	kinesin family member 11	3832	3	57.4	88.9	89.1		45.7	41.2	63.5	164.7	994.6	80.5	61.5		319.3	2021.5
37	TCF19	transcription factor 19	6941	3	57.7		221.5		109	328.5	68.5	433.1
38	POLE2	polymerase (DNA directed), epsilon 2, accessory subunit	5427	3	57.8	137.4	201.2	319.4	63	166.8	100.3	325.1	2010.3	10.4	81.4	1761
39	BRI3BP	BRI3 binding protein	140707	3	60.1	514.6	987.2	3101.1	3737.3	6338.9	5211.3		3993
40	RBL1	retinoblastoma-like 1	5933	3	60.9	7	394	3271.7	105.5	439	58.8	45.8	35.6	776.2		637.3
41	PARP1	poly (ADP-ribose) polymerase 1	142	3	64.8	71.4	153.1	15.7	464.3	357.5	291.7	583.4	1174.1		1583.6	325.6
42	HIRIP3	HIRA interacting protein 3	8479	3	65.3	363	1604.6		129.8	204.3	174.4	3152.8		29.7
43	C1orf112	chromosome 1 open reading frame 112	55732	3	65.7		173.7	267	135.6	88		147.7	1350.1	227.5
44	POLD3	polymerase (DNA-directed), delta 3, accessory subunit	10714	3	65.7	31.6	73.2	1315.2	90.1	219	678.4	265.4	258.9	217.7
45	DROSHA	drosha, ribonuclease type III	29102	3	65.8	48.7	229.2		1520.5	1361.3	2362.2	562.1	3002.7	610.9	346.1	1037.6
46	APOO	apolipoprotein O	79135	3	67.1	1159.1	2315	14343.4	1310.6	3290	1791.9		3349.8	6464.3
47	PAXIP1	PAX interacting (with transcription-activation domain) protein 1	22976	3	67.3	25.2	137.9							42
48	FEN1	flap structure-specific endonuclease 1	2237	3	67.5	151	173.4		119.5	359.1	117.5	202.8	1775	21.5	94	169.5	17.6	203.5
49	R3HDM1	R3H domain containing 1	23518	2	68.2	401.7	797.7		2884.2	5468.3	1994.3	3859.3	332.9	6498.3
50	KIF4A	kinesin family member 4A	24137	3	68.6	117.6	101.1	168.7	120.1	51.2	168	96.3	1475.3	65.3	1577.4	87.7
51	CCDC34	coiled-coil domain containing 34	91057	3	68.8	348.1	484.8	3243.8	69.3	750.4	159.6	3485.1	8318.3	1611.4
52	GSTCD	glutathione S-transferase, C-terminal domain containing	79807	3	70.2	19.3	180.5	116.5	38.5	379.8	218.1	456	876.2	2440.7	748.7
53	CEP128	centrosomal protein 128kDa	145508	3	71.5	48.1	34.5	1031.6	260.8	690.3		148.5	3034.2	385.9
54	TCHP	trichoplein, keratin filament binding	84260	2	72.5	197.3	2266.7		12369.6	3680	4721.2	691.6	4016.3
55	KIF15	kinesin family member 15	56992	3	73.1	88.7	28.6		1043	130.9	23.8	203.5	148.7	25.1
56	UHRF1	ubiquitin-like with PHD and ring finger domains 1	29128	3	73.3	467.9	202.2	169.6	69.3	169.4	23.5	369.6	439.4	33.3
57	RRM1	ribonucleotide reductase M1	6240	3	73.9	45.9	124.1	46.7	71.6	49.2		267.1	1.7	5.3	3	52.9	2500.9 3.5	416.7
58	DTL	denticleless E3 ubiquitin protein ligase homolog (Drosophila)	51514	3	75.4	104.1	18.1	42.2	42.7	75.5		166	53.2	114.3
59	TMPO	thymopoietin	7112	3	75.5	55.7	94		63.1	122.1	35.5	322.1	3568.1	124.4 1160.8
60	SGOL2	shugoshin-like 2 (S. pombe)	151246	3	75.7	174.3	90.5		87.8	261.2 82.5	960.4	257.8
61	CDC7	cell division cycle 7	8317	3	76.2	25.7	182.3		77.6	262.5		326.3	366.1	100.8
62	KNTC1	kinetochore associated 1	9735	3	78.1	6.6	29.6	446.2	44	104	69.8	103.4	611.7	88.8
63	ZWILCH	zwilch kinetochore protein	55055	3	78.9	92.6	191.8	279.2	20.9	89.3	43.3	147.6	3613.6	58.9
64	ODF2	outer dense fiber of sperm tails 2	4957	3	79.3	456.1	2450.9	691.4	11917.4	5119.2		665	7238.2
65	DNMT1	DNA (cytosine-5-)-methyltransferase 1	1786	3	82.6	96.5	116.2	5727.1	106.2	140	26.7	64	8978.4	10.8
66	ZWINT	ZW10 interacting kinetochore protein	11130	3	83.8	176.5	218	313.6	596.7	5824.4	3615	250.3
67	PCNA	proliferating cell nuclear antigen	5111	3	86.4	116.2	302.2	58.3	111.4	169	122.5	379.2	588.2	58.1	11.4	94.1	7.8	1309.8
68	SRSF10	serine/arginine-rich splicing factor 10	10772	3	86.8	114.7	1979.1		367.9	268		1860.1	2393.9
69	NASP	nuclear autoantigenic sperm protein (histone-binding)	4678	3	87	29.9	382.7	6.8	105.6	140.9	160.6	713
70	MCM10	minichromosome maintenance complex component 10	55388	3	87.2	93.7	80.9	126.7	126.8	41.8	1865.4	97.7	11587		9.2	581.9
71	OIP5	Opa interacting protein 5	11339	3	88.3	293.2	179.9	166.8	143.5	258.5			489.5
72	MDC1	mediator of DNA-damage checkpoint 1	9656	3	88.5		690	5746.4	179.9	317.5	543.6
73	MCM5	minichromosome maintenance complex component 5	4174	3	91.8	168.5	342.5	165	53.2	124.8	62.3	203.2	1110.2	10.6	4	132	528	139.2
74	RAD51	RAD51 recombinase	5888	3	91.9	210.9	337.6	159.2	29.9	80.9	30.2	146.9	912.1	99.6	1102.7	430.7	628	1810.1
75	ITGB3BP	integrin beta 3 binding protein (beta3-endonexin)	23421	3	92	220.3	579.3	73	242	2351	276.4		2219
76	LIG1	ligase I, DNA, ATP-dependent	3978	3	93.7	318.8	483.4		67	184.8	36.7		1318.9	7.5	17.4	377.1	7.1	1690
77	CENPK	centromere protein K	64105	3	94.1	148.3	110	466.6	53.9	135.9	58.2	176.4	3747.1	97.4
78	CDC45	cell division cycle 45	8318	3	96.1	173.4	170.4	369.7	91.5	133.2	407.2	147	2320.4	29	166.4		3.2	1701.2
79	TOP2A	topoisomerase (DNA) II alpha 170kDa	7153	3	97.7	159.7	121.7	186.5	52.4	36.4	104	157.9	333.4	1302.3	39.2	12.1
80	SPC25	SPC25, NDC80 kinetochore complex component	57405	3	100	144.2	1431	166	114.2	136.8	112.4	312.4	3758.6
81	RAD51AP1	RAD51 associated protein 1	10635	3	100.1	74	55.9	164.7	63.6	112	119.7	165.1	4913.9
82	TRIP13	thyroid hormone receptor interactor 13	9319	3	101.2	211.6	251.2	152.3	43.6	128.7	49.3	107.5	1935.1	40.6	367.6	951.2	4093.6
83	MCM7	minichromosome maintenance complex component 7	4176	3	101.5	94.9	338.6		100.2	111	90.7	74.5		16.5	9.2	30.5		82.3
84	SPATA5	spermatogenesis associated 5	166378	3	102	26.4	1821.3	7186.4	859	606.8	3296.8	2432.4	775.4		208.2
85	JADE3	jade family PHD finger 3	9767	3	102.4	35	434.9		823.4	1096.9	484.1	622.4	199.6	151.7
86	RMI2	RecQ mediated genome instability 2	116028	3	103	4308.4	390.4	199.6	4943.6	1310.5		174.4	7932.9
87	FAM122B	family with sequence similarity 122B	159090	3	103	19.1	450.1	2478.4	58.5	106.5	149.1	28.2	2888.6
88	RACGAP1	Rac GTPase activating protein 1	29127	3	106	171.8	57	494.4	110	150.8	82	148.3	539.7	832.9	74.2	8
89	LRRCC1	leucine rich repeat and coiled-coil centrosomal protein 1	85444	3	106.4	161.4	659.9	5088.3	2830.2	2442.2		2321.5	3160.5
90	INTS7	integrator complex subunit 7	25896	3	106.9	83.5	208.3		310.9	572	697.3	668	2874	424.2	740.2
91	WDR70	WD repeat domain 70	55100	3	109.2	365.7	1471.7		5067.4	2982.7	1636.4	2162.6	1722.7		625.9	751.8		2513.4
92	FIGNL1	fidgetin-like 1	63979	3	109.3	18.2	152.5	80.3	33.8	139.9	9980.5	1430.5	1308.1	309.2	453.8
93	BUB1	BUB1 mitotic checkpoint serine/threonine kinase	699	3	109.8	186.5	94		35.2	65.6	51.9		310.5
94	KIF18B	kinesin family member 18B	146909	3	110	718.8	1403		155	158.3	136.4	2873	6504.3
95	UPF3B	UPF3 regulator of nonsense transcripts homolog B (yeast)	65109	3	110.2	164.8	1841.8	438	490.6	378.7	2247.5	763.9		5106.7	1688.8	3689.1		3095.8
96	UBR7	ubiquitin protein ligase E3 component n-recognin 7 (putative)	55148	3	110.2	102.5	216.2		381.7	452.6	638.1	720.5	3749.8	82.2	1203.5	822.5
97	SMS	spermine synthase	6611	3	110.4	448.8	1010	496.4		662.5 356.6	355.8	7028.1	1469.3	2945.9	2326.7
98	ZNF367	zinc finger protein 367	195828	3	110.4	290.6	149.9	356.1	44.1	391	21.7
99	BUB1B	BUB1 mitotic checkpoint serine/threonine kinase B	701	3	110.7	118.3	99.7		87.3	91.7	76.7	144.5	2975.8	2130.2
100	TOPBP1	topoisomerase (DNA) II binding protein 1	11073	3	111	11	150.8	167.2	44.4	79.7	36.8	240.2	19.8	101.4
101	ACYP1	acylphosphatase 1, erythrocyte (common) type	97	3	113.5	826.2	4719.5	4255.4	6352.9	15029.5	2705.5		10845	9269.4
102	MIS18A	MIS18 kinetochore protein A	54069	3	113.8	173.7	493.1	144.1	133.6	428.8	202.9	71.1	2552.7	532.4
103	NUP205	nucleoporin 205kDa	23165	3	114	12.7	22.1	39.2	157.1	370.5	127.1	1815.2	1294.3		139.2	19.1
104	MND1	meiotic nuclear divisions 1 homolog (S. cerevisiae)	84057	3	114.2	223.5	207.9		152.8	225.6	168.3	38	2085.4					3358.7
105	TPX2	TPX2, microtubule-associated	22974	3	114.5	223	159.8	359.6	132.2	94		134.2	1301.7
106	VRK1	vaccinia related kinase 1	7443	3	114.9	72	85.3	24.2	176.8	261.6	36.7	270.8	556	157.6	387.9	201.7
107	NCAPG	non-SMC condensin I complex, subunit G	64151	3	116.5	108.5	43.6	147	15.2	82.5		27.4	249.4	33.7	549.1
108	CBX1	chromobox homolog 1	10951	3	117.5	596.3	1293.4		268.1	353.7	2398.7	1926.3	8458.2	359.1 3339.2	1093.4
109	CHAF1A	chromatin assembly factor 1, subunit A (p150)	10036	3	119.1	145.5	233.9	136		222.6	93.3	132.7	2599.5		4.5	665.4
110	CDC6	cell division cycle 6	990	3	119.5	129.1	126.2	213	40	37.1		37		69.7	143.4	236		191.2
111	POLA2	polymerase (DNA directed), alpha 2, accessory subunit	23649	3	120.3	54.5	270.3	123.7	201.8	356.6	345.2	273.2		5	66.5
112	NCAPD2	non-SMC condensin I complex, subunit D2	9918	3	120.4	186.5	154.3		107	172.8	95.7	181.5	80.8		52.8	3429.7	22.1	475.8
113	RPA1	replication protein A1, 70kDa	6117	3	121	118.2	266.7		114.6	367.1	147.8		1115.6	23.2	340		41.7	165.4
114	NCAPH	non-SMC condensin I complex, subunit H	23397	3	121.4	188.2	123.2		77.4	93.9		135.5		59.2	1024.6
115	PARPBP	PARP1 binding protein	55010	3	121.5	89.5	59.9	248.2	150.1	270.4		157	7381	167.3
116	NCAPD3	non-SMC condensin II complex, subunit D3	23310	3	122	34	155.3	309.7	51.9	134.2	72.2		178.9	19.1
117	SUV39H2	suppressor of variegation 3-9 homolog 2 (Drosophila)	79723	3	123.3	98.3	256.2	572.2	230.2	495.3	361.7	942.6	3106.1
118	RMI1	RecQ mediated genome instability 1	80010	3	123.5	112.2	226.4		1287.1	1005.4	2072.2		574.6	295.2
119	PAICS	phosphoribosylaminoimidazole carboxylase, phosphoribosylaminoimidazole succinocarboxamide synthetase	10606	3	125.1	266	426.2		240.9	342.5	453		2914.2	3671	8949	13944.8
120	ARHGAP19	Rho GTPase activating protein 19	84986	3	126.8	206.8	313.1	4331.1	204.3	188		284.8	420.8		330.4
121	HMMR	hyaluronan-mediated motility receptor (RHAMM)	3161	3	127.2	179.1	72.8		112.8	136.8	159.1	160.2	191.6
122	UBE2T	ubiquitin-conjugating enzyme E2T (putative)	29089	3	129.3	305.4	319.4	728.2	135.5	326.9	184.1	164.7	2904.2	87.6
123	ANAPC1	anaphase promoting complex subunit 1	64682	3	130		95.8		600.6	462	548.5	461.3	61.6	85.2	480.4
124	FAM161A	family with sequence similarity 161, member A	84140	3	130	158.5	5104.5	3660.3	9671.6	7696.6			12235.2
125	PLK4	polo-like kinase 4	10733	3	130.1	96	75.4		66.8	213.2	17.7	93.9	811.7	75.1	5368
126	PSIP1	PC4 and SFRS1 interacting protein 1	11168	3	131	241.7	532.3	6298.3	220.4	1700.5	100.4	2273.3	2482.8
127	ATAD2	ATPase family, AAA domain containing 2	29028	3	131.2	55.1	80.5	1507.8	18	52	29	239.4	673.4			173.6
128	CENPF	centromere protein F, 350/400kDa	1063	3	131.6	145.1	77.2	216.5	88	87.8		61.1	1300.7
129	TMEM194A	transmembrane protein 194A	23306	3	132.3	51.1	109.6	114.1	522.9	388.6		6606.1	3026
130	TMEM97	transmembrane protein 97	27346	3	133.1	408.4	508	2304.2	1072	3925.2	1600.5	1258.3	4294.8
131	WDHD1	WD repeat and HMG-box DNA binding protein 1	11169	3	133.3	17	9.5	127	68.8	91.7	46.5	99.6	560.4	2	22.2	189
132	WHSC1	Wolf-Hirschhorn syndrome candidate 1	7468	3	133.9	144.6	193	266.2	219.7	2939.1	95.2	137.1	289.7	25.5
133	GINS3	GINS complex subunit 3 (Psf3 homolog)	64785	3	134.2	251.4	373.5	491.1	231.3	241.5	496.5	743.2	3206.7	127	5918.7
134	DSCC1	DNA replication and sister chromatid cohesion 1	79075	3	134.7	90.4	94.3	74.9	44.6	238.8	7.6	443.2	483.9		690.2	266.6
135	NUSAP1	nucleolar and spindle associated protein 1	51203	3	135	210.7	101.1		94.2	76.4	167.8	140.2	3090.4	120.1
136	SKA3	spindle and kinetochore associated complex subunit 3	221150	3	135.2	209.3	136.8		131.5	154.4	93.6	158.4	2603.9
137	HAUS1	HAUS augmin-like complex, subunit 1	115106	3	135.4	708.1	588.6		119.9	787.3	146.7	517.7	3372.1
138	SSRP1	structure specific recognition protein 1	6749	3	135.5	164.7	680.9	71.7	124.6	203.5	268.7	1231.5	1130.7		56.9	1695.5 1755.0
139	FBXO5	F-box protein 5	26271	3	136.4	102.4	206	34	81.2	12.2	189.2	202.7	1474	127.6
140	MAD2L1	MAD2 mitotic arrest deficient-like 1 (yeast)	4085	3	136.5	152.3	156.8	205.4	27.2	49.5	55.3	267	2237	134.9	612.5	135	3644.8	3023.8
141	STMN1	stathmin 1	3925	3	136.5	367.6	1080.7		147.1	416.4	180.8	819.1	2441.7	5018.2
142	CDCA5	cell division cycle associated 5	113130	3	137.2	333.1	222.4		85.4	104.2	12280.5	171.2
143	TMEM106C	transmembrane protein 106C	79022	3	137.2	598.6	1017	9692	8440.2	6810.8	3785.6	4010.7	11290.6	2442.5
144	USP13	ubiquitin specific peptidase 13 (isopeptidase T-3)	8975	3	137.5	40.2	317.1	5403.4	6269.2	12204.9	7348.1	2304.6	3326.2	8507.8
145	CCNA2	cyclin A2	890	3	138.2	231.3	151	41	64.7	86.7	92.3	232.6	1782.6	68.2	84.2
146	PUS7	pseudouridylate synthase 7 (putative)	54517	3	141.4	212.7	409.4	433.9		260.8			3525.2	1081.6	143.6		474.3	2562.7
147	CDK1	cyclin-dependent kinase 1	983	3	142	203.4	178.9	241.1	88.9	119.1	147		2771.4	109.8	215.9	421.7
148	CHEK1	checkpoint kinase 1	1111	3	143.1	112.2	129.7	110.3	15.1	55.1	52.3	75.8	1054	10	200.3	58.4	3025.6	2585.1
149	ASPM	asp (abnormal spindle) homolog, microcephaly associated (Drosophila)	259266	3	143.2	155	49.6	358.9	111	47.9	68.8	195.9	44
150	DLGAP5	discs, large (Drosophila) homolog-associated protein 5	9787	3	145.1	183.7	119.8	162.9	155.4	103.1	162.6	208.8	1204.5	66.4
151	MKI67	marker of proliferation Ki-67	4288	3	145.4	186.3	126.3	114.3	100	129.4	76.6
152	CSE1L	CSE1 chromosome segregation 1-like (yeast)	1434	3	145.5	110.5	54.8	2399.8	90.7	307.8	116	629.6	254.2	252.9	142.3		1002.5	1111.3
153	ERI2	ERI1 exoribonuclease family member 2	112479	3	145.8	170	399.4	501.5	130.3	92.4		1551.5	3107.9		7342.1
154	CEP55	centrosomal protein 55kDa	55165	3	146.1	251.4	135.6		84.8	146		53.5	2379.8	139
155	TTI1	TELO2 interacting protein 1	9675	3	146.4	84.2	166.3		2481.9	1027.8	1463	1863.8	2258.4		268.7
156	CKAP5	cytoskeleton associated protein 5	9793	3	147.2	42	59.2	22.4	502.4	287.4	174	278.3	63.5	918.2	1172.3	73.5
157	NUF2	NUF2, NDC80 kinetochore complex component	83540	3	148	149.5	197.8	279.1	62.4	193.4	146.1	207.6	1503.2	113.1			2921.9	2252.5
158	ASB9	ankyrin repeat and SOCS box containing 9	140462	3	148.4	2228	3653.8		8386.5		12064.6	10171.5	9729.7
159	KIAA0586	KIAA0586	9786	2	149.7	378.5	230.7		1029.7	865.5	115.8	461.7	207.7
160	SPDL1	spindle apparatus coiled-coil protein 1	54908	3	151.9	155.4	72.7	366.9	127.3	120.5	141.4	108.4	3686.3	115.4
161	FOXM1	forkhead box M1	2305	3	153.7	293	285.9	161.8	229.8	259.2	203.7	161.7	714.9	69.7
162	ALG6	ALG6, alpha-1,3-glucosyltransferase	29929	3	153.8	119.9	991.6	2709.1	19	1085.8		3065.4	1693.4	4115	954.8	2856.7	2251	1090
163	TYMS	thymidylate synthetase	7298	3	154	259.4	274.2	216.8	184.5	881.1	127.3	99	1081.7	46.3	379	886		1690.7
164	FANCG	Fanconi anemia, complementation group G	2189	3	155.4	338.1	605	215.7	2120.9	1687.8		3152	2786.5	237
165	DNAJC9	DnaJ (Hsp40) homolog, subfamily C, member 9	23234	3	156.2	219.4	217.5	165.4	112	284	32.2	286.9	1638.7	53.2	2613.2	1263.8		1041.4
166	RHNO1	RAD9-HUS1-RAD1 interacting nuclear orphan 1	83695	3	156.6	1060	2281.9	970.5					4356.6
167	CASC5	cancer susceptibility candidate 5	57082	3	157	148.1	68.3		149.7	42.8		163.5	22.5
168	TBC1D31	TBC1 domain family, member 31	93594	3	157.3	139.6	28.5	1547	491.3	581.1	91.4	828.5	2430.7
169	CHEK2	checkpoint kinase 2	11200	3	157.5	291.4	444.3	403.1	113.4	153.2	230.1	193.7	2949	178.2	66.7	8205.9	38.5
170	RUVBL1	RuvB-like AAA ATPase 1	8607	3	158	561.3	1376.7	58	494.8	1418.7	1151.6	502.3	1633.9	372.4	857.2	93.9	568.5	579.4
171	FANCD2	Fanconi anemia, complementation group D2	2177	3	159.6	46.5	137.4	1196.8	175.7	200.4	117.8	19.5	1512.5		190.6
172	CDCA7	cell division cycle associated 7	83879	3	160.6	187.4	549.1		98.7	105.3	102.2	353.3		29.3
173	EXO1	exonuclease 1	9156	3	160.8	59	90.1	514.2	70.7	25	100.2		946.5	162.9	218.8
174	DSN1	DSN1, MIS12 kinetochore complex component	79980	3	161	182.5	251	883.7	153.9	212.5	175.5	142.3	3352.5
175	KIF23	kinesin family member 23	9493	3	161.7	133.8	101	259	154	108.2	43.3	135.9	645.7	104.6	43.1	82.5
176	SF3B3	splicing factor 3b, subunit 3, 130kDa	23450	3	161.9	179.4	129.9	116.6	715.9	319.1	452.8	795.6	149.3	477.7	193.7	97.5		322.9
177	DEPDC1B	DEP domain containing 1B	55789	3	163	178.4	167		192.2	278.2	325	126.1	1933.2
178	TTK	TTK protein kinase	7272	3	164.2	136.6	41.1		69	112.9	74	182.2	374.6	73.8
179	ORC3	origin recognition complex, subunit 3	23595	3	164.3	346.6	323.8		1341.3	938.3	998.1	2132.2	5209.8	86	4640.8 4845.3
180	CWC27	CWC27 spliceosome-associated protein homolog (S. cerevisiae)	10283	3	164.8	521.2	483.8		963	1940.1	688.4	1803.1	3334	700.6	3211.8	6164.4		1178.3
181	CENPM	centromere protein M	79019	3	164.9	515.2	1380.9	591.2	232.1	212.7	1179.8	266.3	2797.6	110.7
182	NUP107	nucleoporin 107kDa	57122	3	165	12	107.9		147.4	138	107.7	1498.6		125.5	751.2
183	ELP4	elongator acetyltransferase complex subunit 4	26610	3	165.2	1054.7	1496.4	93.9	277.5	641.6	519.8	1081.4	2104.8		4029.2	6110.5
184	PIN4	protein (peptidylprolyl cis/trans isomerase) NIMA-interacting, 4 (parvulin)	5303	3	165.7	1738.2	5340.9	2403.6		4792.5 5485.9	2158.3	15229.9	8615		1785.1	3006.9
185	ELAVL1	ELAV like RNA binding protein 1	1994	3	167.5	645	1744.4	6377.6	1160.9	1403.9	982.7		882	3519.6
186	CENPI	centromere protein I	2491	3	168	63.7	70.9	926		105	181	121	3866.5
187	ASF1B	anti-silencing function 1B histone chaperone	55723	3	169.8	322.9	370.7	368.3	111	189.2	86.5	50.4
188	CCDC15	coiled-coil domain containing 15	80071	3	170.5	277	224.1			764.3		7379.8	4903
189	TTLL5	tubulin tyrosine ligase-like family, member 5	23093	1	171	244.3	48.7	6078.5	4912.7	4337.4	9088	883.7	5547.7			1139.7
190	CENPH	centromere protein H	64946	3	173.1	359	299.4	1875.8	79.3	102.5		211.1	3725.4
191	BAZ1B	bromodomain adjacent to zinc finger domain, 1B	9031	3	174.3	43.1	58	210	869.5	496.7	3085.9	5117	1655.4
192	C4orf27	chromosome 4 open reading frame 27	54969	3	174.7	698.6	1526.1	781.5	24.6	510.1	330.9	996.7		54	438.8
193	HADH	hydroxyacyl-CoA dehydrogenase	3033	3	175.1	892.5	2120.1		5184.3	6441.1	8213.8	4539.2	8657.5	6368.4		3001.2 12795.6
194	KIF14	kinesin family member 14	9928	3	175.7	122.4	125.1		2427.9	138.6		430.6	167.8	81.4	3229.3
195	CKS1B	CDC28 protein kinase regulatory subunit 1B	1163	3	176.1	489.7	483.1	71.8	124	216.7	1009.4	546.3	2762.8	101.8	10012	766.5
196	SUV39H1	suppressor of variegation 3-9 homolog 1 (Drosophila)	6839	3	176.2	298.6	621.8	138.1	250.3	340.6	316.7	286
197	DONSON	downstream neighbor of SON	29980	3	176.6	277.3	590.8	610.5	225.8	2066.8	378.2	1064.1	4408.8		180.3
198	RRM2	ribonucleotide reductase M2	6241	3	177.6	223.7	156.7		95	112	191.3	215.6	3016.8	62	7.3	953.9	2217	244.7
199	TIPIN	TIMELESS interacting protein	54962	3	178.3	71.1	165.1	298.1	35	86.2			748.4	308.2
200	DNA2	DNA replication helicase/nuclease 2	1763	3	178.8	31.1	48.1		132.9	92.9	11380.4	159.9	489.7	441.3	24.7	619.3	1043.7	1769.3

## Sheet: Set #4 Overlap
Rank	Gene	Function	Entrez Gene ID	Supportability	Hsa MR for POLA1
8	SMC2	structural_maintenance_of_chromosomes_2	10592	3	24.3
11	RFC5	replication_factor_C_(activator_1)_5,_36.5kDa	5985	3	29.9
14	MSH2	mutS_homolog_2	4436	3	32.2
15	MCM4	minichromosome_maintenance_complex_component_4	4173	3	32.6
21	BRCA1	breast_cancer_1,_early_onset	672	3	38.9
24	DHFR	dihydrofolate_reductase	1719	3	42.7
43	C1orf112	chromosome_1_open_reading_frame_112	55732	3	65.7
57	RRM1	ribonucleotide_reductase_M1	6240	3	73.9
103	NUP205	nucleoporin_205kDa	23165	3	114
127	ATAD2	ATPase_family,_AAA_domain_containing_2	29028	3	131.2
131	WDHD1	WD_repeat_and_HMG-box_DNA_binding_protein_1	11169	3	133.3
132	WHSC1	Wolf-Hirschhorn_syndrome_candidate_1	7468	3	133.9
134	DSCC1	DNA_replication_and_sister_chromatid_cohesion_1	79075	3	134.7
143	TMEM106C	transmembrane_protein_106C	79022	3	137.2
148	CHEK1	checkpoint_kinase_1	1111	3	143.1
152	CSE1L	CSE1_chromosome_segregation_1-like_(yeast)	1434	3	145.5
155	TTI1	TELO2_interacting_protein_1	9675	3	146.4
171	FANCD2	Fanconi_anemia,_complementation_group_D2	2177	3	159.6

## Sheet: Set #5 GOenrichment_BPslim
PANTHER GO-Slim Biological Process	ref#	upload#	expected	Fold Enrichment	+/-	P value	FDR
pteridine-containing compound metabolic process	16	2	0.05	37.58	+	0.0016	0.0301
nitrogen compound metabolic process	2524	21	8.4	2.5	+	4.96e-05	0.00242
metabolic process	5878	33	19.55	1.69	+	0.00072	0.0195
DNA repair	167	8	0.56	14.4	+	1.16e-07	1.41e-05
DNA metabolic process	391	12	1.3	9.23	+	7.8e-09	1.9e-06
nucleobase-containing compound metabolic process	2797	23	9.3	2.47	+	2.26e-05	0.00138
primary metabolic process	4753	29	15.81	1.83	+	0.000469	0.0191
cellular amino acid biosynthetic process	64	3	0.21	14.09	+	0.00144	0.0319
DNA replication	157	6	0.52	11.49	+	1.68e-05	0.00137
nuclear transport	123	4	0.41	9.78	+	0.000843	0.0206
response to stress	653	8	2.17	3.68	+	0.00151	0.0307
cell cycle	723	8	2.41	3.33	+	0.00283	0.046
organelle organization	1212	11	4.03	2.73	+	0.00219	0.0381
phosphate-containing compound metabolic process	1595	14	5.31	2.64	+	0.000708	0.0216
biosynthetic process	1745	15	5.81	2.58	+	0.000549	0.0192

## Sheet: Set #6 DAVID_GOdirect
Annotation Cluster 1	Enrichment Score: 12.00874764776213
Category	Term	Count	%	PValue	Genes	List Total	Pop Hits	Pop Total	Fold Enrichment	Bonferroni	Benjamini	FDR
GOTERM_BP_DIRECT	GO:0007062~sister chromatid cohesion	23	11.4428	2.03726e-22	8243, 11130, 699, 113130, 64105, 1063, 64946, 54908, 57122, 79980, 9735, 23421, 57082, 57405, 2491, 83540, 55055, 79019, 151246, 701, 4085, 9793, 5889	188	103	16792	19.9451	1.695e-19	3.38999e-20	3.14331e-19
GOTERM_CC_DIRECT	GO:0000777~condensed chromosome kinetochore	17	8.45771	7.86428e-16	8243, 11130, 699, 64105, 64946, 57122, 9735, 23421, 57082, 57405, 83540, 55055, 79019, 151246, 701, 9793, 4085	194	87	18224	18.3557	1.68643e-13	5.61773e-14	9.88098e-13
GOTERM_CC_DIRECT	GO:0000776~kinetochore	13	6.46766	5.27746e-11	8243, 11130, 221150, 699, 1063, 57122, 64946, 2491, 55055, 701, 7272, 4085, 9793	194	81	18224	15.0765	1.14521e-08	1.43151e-09	6.70304e-08
GOTERM_BP_DIRECT	GO:0007093~mitotic cell cycle checkpoint	9	4.47761	1.70398e-09	8243, 11130, 699, 55055, 1111, 701, 7272, 4085, 9735	188	32	16792	25.121	1.41771e-06	9.45141e-08	2.62909e-06
GOTERM_BP_DIRECT	GO:0007094~mitotic spindle assembly checkpoint	5	2.48756	6.27579e-05	699, 701, 1063, 7272, 4085	188	20	16792	22.3298	0.0508764	0.00130455	0.0967861
Annotation Cluster 2	Enrichment Score: 8.941849295587236
Category	Term	Count	%	PValue	Genes	List Total	Pop Hits	Pop Total	Fold Enrichment	Bonferroni	Benjamini	FDR
GOTERM_CC_DIRECT	GO:0000784~nuclear chromosome, telomeric region	17	8.45771	5.66232e-13	4173, 4172, 4175, 4174, 4176, 1763, 10951, 4436, 4171, 983, 2237, 6117, 5888, 5111, 5591, 23595, 142	194	130	18224	12.2842	1.22868e-10	3.07171e-11	7.19158e-10
GOTERM_MF_DIRECT	GO:0003678~DNA helicase activity	8	3.9801	5.01033e-09	4173, 4172, 4175, 4174, 4176, 1763, 8607, 4171	186	24	16881	30.2527	1.2125e-06	3.03125e-07	6.47558e-06
GOTERM_CC_DIRECT	GO:0042555~MCM complex	6	2.98507	1.53992e-08	4173, 4172, 4175, 4174, 4176, 4171	194	9	18224	62.6254	3.34163e-06	3.03785e-07	1.9559e-05
GOTERM_BP_DIRECT	GO:0006268~DNA unwinding involved in DNA replication	6	2.98507	3.91059e-08	4173, 4175, 4176, 5888, 7153, 4171	188	10	16792	53.5915	3.25356e-05	1.62681e-06	6.0337e-05
Annotation Cluster 3	Enrichment Score: 5.9704921890770875
Category	Term	Count	%	PValue	Genes	List Total	Pop Hits	Pop Total	Fold Enrichment	Bonferroni	Benjamini	FDR
GOTERM_BP_DIRECT	GO:0000722~telomere maintenance via recombination	15	7.46269	1.07756e-19	5427, 23649, 2237, 3978, 5984, 1763, 5985, 5422, 6117, 5557, 5888, 10714, 5983, 5111, 5889	188	32	16792	41.8684	8.9653e-17	1.12066e-17	1.66258e-16
GOTERM_MF_DIRECT	GO:0043142~single-stranded DNA-dependent ATPase activity	6	2.98507	3.60976e-08	5984, 1763, 5985, 5888, 5983, 79075	186	10	16881	54.4548	8.73558e-06	1.74712e-06	4.66542e-05
GOTERM_BP_DIRECT	GO:0042769~DNA damage response, detection of DNA damage	8	3.9801	1.20605e-07	5984, 5985, 6117, 10714, 5983, 5111, 142, 51514	188	36	16792	19.8487	0.000100339	4.56107e-06	0.000186083
GOTERM_BP_DIRECT	GO:0006297~nucleotide-excision repair, DNA gap filling	7	3.48259	2.00528e-07	3978, 5984, 5985, 6117, 10714, 5983, 5111	188	24	16792	26.0514	0.000166825	7.25386e-06	0.000309397
GOTERM_BP_DIRECT	GO:0042276~error-prone translesion synthesis	6	2.98507	1.66319e-06	5427, 5984, 5985, 6117, 5983, 5111	188	19	16792	28.206	0.00138282	5.76555e-05	0.00256612
GOTERM_BP_DIRECT	GO:0006298~mismatch repair	7	3.48259	2.18422e-06	3978, 10535, 6117, 4436, 10714, 5111, 9156	188	35	16792	17.8638	0.00181562	7.26882e-05	0.00337
GOTERM_BP_DIRECT	GO:0019985~translesion synthesis	7	3.48259	2.59694e-06	5984, 5985, 6117, 10714, 5983, 5111, 51514	188	36	16792	17.3676	0.00215833	8.30988e-05	0.00400678
GOTERM_BP_DIRECT	GO:0006296~nucleotide-excision repair, DNA incision, 5'-to lesion	7	3.48259	3.07106e-06	5984, 5985, 6117, 10714, 5983, 5111, 142	188	37	16792	16.8982	0.00255186	9.12502e-05	0.00473826
GOTERM_BP_DIRECT	GO:0033683~nucleotide-excision repair, DNA incision	7	3.48259	3.61333e-06	5984, 5985, 6117, 10714, 5983, 5111, 142	188	38	16792	16.4535	0.00300178	0.000100205	0.0055749
GOTERM_CC_DIRECT	GO:0005663~DNA replication factor C complex	4	1.99005	2.28475e-05	5984, 5985, 5983, 5111	194	6	18224	62.6254	0.00494568	0.000260911	0.0290153
GOTERM_BP_DIRECT	GO:1900264~positive regulation of DNA-directed DNA polymerase activity	4	1.99005	4.60296e-05	5984, 5985, 5983, 79075	188	7	16792	51.0395	0.0375735	0.00100732	0.0709961
GOTERM_BP_DIRECT	GO:0070987~error-free translesion synthesis	5	2.48756	5.06458e-05	5984, 5985, 6117, 5983, 5111	188	19	16792	23.505	0.0412629	0.00107989	0.0781135
GOTERM_CC_DIRECT	GO:0031390~Ctf18 RFC-like complex	4	1.99005	6.29778e-05	5984, 5985, 5983, 79075	194	8	18224	46.9691	0.0135737	0.00056928	0.0799603
GOTERM_MF_DIRECT	GO:0003689~DNA clamp loader activity	4	1.99005	6.9646e-05	5984, 5985, 5983, 79075	186	8	16881	45.379	0.0167137	0.00129569	0.0899763
GOTERM_BP_DIRECT	GO:0006283~transcription-coupled nucleotide-excision repair	7	3.48259	0.000174011	3978, 5984, 5985, 6117, 10714, 5983, 5111	188	74	16792	8.44911	0.134796	0.00336155	0.268148
GOTERM_BP_DIRECT	GO:0000723~telomere maintenance	4	1.99005	0.00740778	1763, 6117, 10714, 5111	188	36	16792	9.92435	0.997942	0.0949614	10.8385
Annotation Cluster 4	Enrichment Score: 3.3385141051639353
Category	Term	Count	%	PValue	Genes	List Total	Pop Hits	Pop Total	Fold Enrichment	Bonferroni	Benjamini	FDR
GOTERM_MF_DIRECT	GO:0003690~double-stranded DNA binding	8	3.9801	2.97441e-05	2237, 84057, 4436, 5888, 10635, 5591, 5889, 5303	186	81	16881	8.96376	0.00717234	0.000654166	0.0384359
GOTERM_BP_DIRECT	GO:0007131~reciprocal meiotic recombination	5	2.48756	0.000325402	9319, 84057, 4436, 5888, 5889	188	30	16792	14.8865	0.237214	0.00599923	0.500889
GOTERM_MF_DIRECT	GO:0000400~four-way junction DNA binding	3	1.49254	0.00996866	4436, 5888, 5889	186	14	16881	19.4482	0.911479	0.100048	12.1453
Annotation Cluster 5	Enrichment Score: 3.25277977832318
Category	Term	Count	%	PValue	Genes	List Total	Pop Hits	Pop Total	Fold Enrichment	Bonferroni	Benjamini	FDR
GOTERM_BP_DIRECT	GO:0000281~mitotic cytokinesis	6	2.98507	1.55178e-05	55165, 29127, 51203, 3925, 9493, 24137	188	29	16792	18.4798	0.0128279	0.00037966	0.0239399
GOTERM_CC_DIRECT	GO:0005874~microtubule	14	6.96517	2.85034e-05	146909, 56992, 55835, 29127, 51203, 3925, 9493, 3832, 23093, 115106, 4957, 24137, 22974, 9928	194	311	18224	4.22873	0.00616624	0.000294496	0.0361969
GOTERM_BP_DIRECT	GO:0007018~microtubule-based movement	7	3.48259	0.000285873	146909, 56992, 29127, 9493, 3832, 24137, 9928	188	81	16792	7.71894	0.211703	0.00539178	0.440168
GOTERM_CC_DIRECT	GO:0030496~midbody	8	3.9801	0.000451268	55165, 29127, 9493, 1063, 24137, 9928, 983, 259266	194	129	18224	5.82562	0.0933033	0.00349201	0.571657
GOTERM_MF_DIRECT	GO:0008574~ATP-dependent microtubule motor activity, plus-end-directed	4	1.99005	0.000786359	146909, 3832, 24137, 9928	186	17	16881	21.3548	0.17335	0.0126114	1.01158
GOTERM_MF_DIRECT	GO:0003777~microtubule motor activity	6	2.98507	0.00185331	146909, 56992, 9493, 3832, 24137, 9928	186	80	16881	6.80685	0.361681	0.0276674	2.36901
GOTERM_CC_DIRECT	GO:0005871~kinesin complex	5	2.48756	0.00238139	146909, 9493, 3832, 24137, 9928	194	53	18224	8.86209	0.403918	0.0155559	2.98288
GOTERM_BP_DIRECT	GO:0051256~mitotic spindle midzone assembly	3	1.49254	0.00330495	29127, 9493, 24137	188	8	16792	33.4947	0.936344	0.0471717	4.97944
GOTERM_MF_DIRECT	GO:0008017~microtubule binding	8	3.9801	0.00811119	146909, 56992, 29127, 51203, 9493, 3832, 24137, 9928	186	208	16881	3.49069	0.86067	0.0856912	9.99098

## Sheet: GOTerm Summary
GO Term	Enrichment Score
sister chromatid cohesion	12.0087
condensed chromosome kinetochore	12.0087
kinetochore	12.0087
mitotic cell cycle checkpoint	12.0087
nuclear chromosome, telomeric region	8.94185
telomere maintenance via recombination	5.97049
double-stranded DNA binding	3.33851
mitotic cytokinesis	3.25278
